# Supplementary material for: Noncanonical WNT Activation in Human Right Ventricular Heart Failure
Source: Front Cardiovasc Med. 2020 Oct 7;7:582407. doi: 10.3389/fcvm.2020.582407 (PMC7575695; doi:10.3389/fcvm.2020.582407)
Supplement: Supplementary file 1 [file Data_Sheet_1.xlsx]

## Sheet: CT values
Sample	Type	Etiology	AXIN2	CAPNS1	CREBBP	CTNND2	DAAM1	DAAM2	DKK3	FZD1	FZD2	FZD5	FZD6	FZD7	GSK3B	JNK1	NFATC2	NPPA	NPPB	PDE6B	PDK1	ROCK2	ROR2	SFRP1	SFRP2	SFRP3	SLC16A1	WISP2	WNT1	WNT10B	WNT11	WNT5A	House	GAPDH	TBP
P01003	RVF	DCM	26.324	21.0993	23.2776	26.6493	23.899	30.2896	22.797	26.4433	29.0326	27.1987	26.554	24.4377	24.1584	25.045	27.0462	20.0701	20.1149	28.7116	23.4956	23.6636	30.6134	24.2753	26.4544	24.7759	22.4207	30.0532	29.3892	28.4833	28.6009	28.1081	22.2581	18.4271	26.0891
P01009	RVF	DCM	23.7969	18.7518	21.1082	23.8175	22.0339	29.0448	21.0109	24.3932	26.9913	25.6775	23.9995	22.1942	22.2083	23.4186	24.7296	18.2485	18.9019	26.6254	21.4393	21.3783	28.6871	23.0431	31.1059	24.0407	19.6156	28.718	31.8303	29.9788	26.6781	26.0218	20.5891	16.8386	24.3396
P01010	RVF	DCM	25.6189	20.2404	22.8699	24.2319	22.8414	31.1812	20.9237	25.1241	28.0463	25.9175	25.2882	22.8721	24.3951	24.5739	25.9303	18.9688	18.9028	27.0677	23.9111	23.5057	28.2744	24.6612	31.879	26.447	22.1977	28.9601	30.0023	28.4048	27.2218	27.7716	21.7208	17.7963	25.6453
P01013	pRV	DCM	25.2714	21.53	22.3709	25.9941	24.0248	26.2817	22.7844	25.1446	28.0838	25.1341	26.667	23.8274	24.5101	25.0477	27.9271	20.4749	20.8569	29.1465	23.7796	23.1776	29.7305	24.5385	26.2477	25.3732	22.8579	31.3444	28.3281	27.3921	28.8855	27.3668	22.7617	19.3192	26.2042
P01014	pRV	DCM	26.0611	20.8822	23.1292	27.8365	23.5905	29.7572	22.2938	25.8895	28.3597	26.3989	25.9993	24.5941	24.0292	25.0305	27.1942	20.0957	18.8879	27.9945	23.4118	23.6148	29.0292	26.9662	29.2101	24.4912	22.1786	29.174	29.4404	28.439	29.0679	27.2694	22.5982	18.8957	26.3007
P01018	pRV	DCM	26.4745	22.4454	23.1121	27.3465	24.1282	26.6371	23.847	26.069	27.9311	25.7615	27.2599	24.9478	24.7202	25.0514	27.9842	18.807	21.1456	29.5006	25.2296	23.9871	29.6313	25.9343	29.2109	24.4323	23.4841	31.1084	27.1647	27.335	30.2047	28.2323	23.4721	19.6001	27.3441
P01035	pRV	ICM	26.9435	20.9954	23.3109	28.2589	22.582	33.1007	22.488	27.8819	29.4579	29.1939	24.2128	24.3174	24.1466	23.6555	28.266	23.3609	23.7352	28.2886	22.8458	24.3844	30.1798	26.9507	36.8875	25.6951	21.3033	30.8245	32.851	31.1269	30.0064	29.2682	21.4194	17.8029	25.0359
P01039	pRV	DCM	25.3776	20.3352	22.8862	27.9467	22.0861	30.4968	22.1294	26.958	29.2012	28.3195	23.991	24.211	23.0216	23.6306	28.1883	21.1637	21.4667	28.3584	21.476	23.2437	32.3994	26.4361	29.1792	24.7057	19.8338	29.5176	33.742	30.832	29.0748	27.4239	20.899	17.0425	24.7555
P01045	pRV	DCM	26.6385	20.9302	23.7376	28.6274	22.9696	28.4697	22.2125	26.9964	29.1709	28.7689	24.2073	24.195	24.0796	23.4812	27.9689	21.6375	23.2631	28.9855	22.2162	23.9484	30.3685	25.8127	31.1951	25.7022	20.5061	30.392	32.5678	31.6942	29.0717	28.5149	21.3802	17.7932	24.9672
P01050	RVF	DCM	26.6854	20.904	23.9111	29.248	22.4651	32.0487	21.1912	26.4599	29.8171	28.693	23.8223	23.8258	23.7253	23.6965	27.1473	20.1706	19.7687	28.0053	21.3767	23.5657	29.8233	26.7499	32.6513	25.4622	20.3474	29.4687	32.1433	31.1207	29.3347	28.8241	21.4921	17.8816	25.1026
P01054	pRV	DCM	25.4029	20.3793	23.3192	26.8317	22.2782	32.0007	21.2015	25.4297	29.2017	28.8171	23.2238	24.4152	22.7416	23.0107	26.8125	16.6097	17.1446	27.3944	21.0953	22.8801	29.8821	25.1105	32.1921	23.4533	19.0133	29.4668	32.2179	30.6754	28.7859	27.1265	21.0531	17.4331	24.6731
P01055	pRV	DCM	25.287	20.5415	23.3478	29.4652	21.9766	30.0954	22.2897	25.7029	29.0833	27.7033	23.2942	24.1492	22.6408	22.6502	27.7243	20.5986	22.3031	26.8532	20.89	22.8795	29.4396	25.1095	28.6849	24.2656	18.8911	28.7992	33.472	31.12	28.2953	26.7671	20.6083	16.9788	24.2378
P01068	NF	NF	25.2863	20.2645	22.749	27.5529	22.2015	28.8063	21.5067	26.751	29.8847	27.0732	23.4841	24.4745	22.7248	23.5617	27.6135	25.0646	23.5587	27.3234	21.8321	22.4965	30.6416	26.5074	33.5068	26.5551	20.1736	28.1218	32.9586	31.4435	28.4773	25.8655	20.9581	17.2776	24.6386
P01079	pRV	ICM	26.3386	20.714	23.3106	28.6032	22.9178	32.0888	22.5053	26.5043	29.0082	27.8798	24.1746	23.5363	23.8163	23.8436	26.6104	21.8992	22.6716	27.7797	22.206	23.5553	29.3028	26.2614	28.6422	25.6586	20.6211	29.6936	32.6625	30.5449	28.9521	27.7435	21.5176	17.9246	25.1106
P01086	RVF	ICM	26.1102	21.089	23.2734	28.6687	22.3007	27.3807	22.3804	26.3341	29.5965	28.472	23.4151	24.1788	23.2835	23.5014	27.2944	22.1655	23.0047	27.7791	21.6924	23.424	29.8026	26.2577	33.2096	24.3182	19.9374	29.5065	32.1843	30.3522	28.7836	27.9542	20.8304	17.4359	24.2249
P01088	pRV	DCM	26.8978	19.0761	24.114	26.352	20.7703	32.7579	20.3183	26.269	26.4981	28.2026	22.7488	22.2192	23.6125	22.2585	26.8494	19.3377	18.4742	25.5871	21.4751	23.3576	30.703	22.0609	33.77	24.6928	19.7748	30.3334	30.6387	32.2915	26.45	28.7491	20.4107	16.7892	24.0322
P01095	RVF	DCM	26.4495	21.3586	23.903	30.9667	22.6567	27.7936	22.3924	27.2381	28.6531	28.133	24.525	24.4813	24.5884	24.2774	27.6209	22.867	21.2813	28.0135	23.4782	23.8773	27.8135	25.7852	30.3488	23.8536	22.0217	28.3463		29.7752	28.4262	28.4705	22.1872	18.7667	25.6077
P01097	RVF	DCM	26.522	20.8847	23.346	29.3139	22.4839	32.2586	23.0818	26.568	29.1774	28.0115	24.0723	24.1071	24.025	23.8293	28.4817	18.2408	19.6095	27.9314	22.0824	23.8873	30.1239	27.4184	32.1797	24.7678	20.6349	31.1807	31.8976	29.0403	28.449	28.0403	21.4035	17.965	24.842
P01107	RVF	ICM	23.9212	19.0766	21.2974	28.4746	21.6343	28.2062	20.5486	24.5832	28.8058	24.9546	23.9977	23.3	22.3551	23.9252	24.7767	21.7323	25.2682	26.8062	21.7528	22.0327	27.9971	24.4768	24.8836	25.5853	20.4752	28.1635	30.75	27.5229	25.8927	25.4446	20.5848	16.6943	24.4753
P01118	pRV	DCM	26.0297	20.8274	23.1848	28.2564	22.3278	32.1841	22.0501	26.857	30.6605	27.8473	24.6673	24.8502	23.8964	23.8175	27.3488	24.1876	25.3314	27.9511	21.8353	23.3532	30.1186	26.8875	32.3131	25.5192	20.0057	31.7106	31.3538	29.0325	28.6303	27.6845	21.2369	17.3454	25.1284
P01128	RVF	ICM	24.0921	18.7486	20.8989	24.7205	21.1664	27.5099	19.6394	23.6011	27.5747	25.2167	23.6586	22.3407	21.7726	22.9555	24.5983	18.8629	18.8404	25.6269	20.735	21.4529	27.4292	22.8623	27.0983	23.399	19.3468	28.195	30.8353	29.041	26.1298	25.4656	20.1065	16.459	23.754
P01130	RVF	ICM	24.9194	18.9022	21.5503	27.4763	21.4663	28.8764	20.6323	24.5061	27.2206	26.5025	23.7387	22.0998	22.8364	23.5049	25.0642	19.5842	21.0321	26.4415	21.781	22.2059	27.4878	23.3862	26.8851	24.1635	19.9752	27.2718	30.7282	28.1794	26.208	26.3119	20.8884	17.1929	24.5839
P01141	RVF	DCM	25.8885	20.4755	23.4945	26.216	22.159	32.6123	20.6739	26.1316	29.8257	28.2079	23.6276	23.3913	23.7826	23.3044	27.4301	20.0799	19.1142	27.0094	21.5925	23.8136	30.2394	24.7607	32.9551	24.8356	20.0018	29.0045	32.5532	29.8144	28.9129	28.2057	21.1301	17.5516	24.7086
P01143	pRV	ICM	25.8059	19.8931	26.4962	24.0085	22.2025	25.9038	21.0141	24.6303	27.093	27.3569	24.3829	22.7392	24.2693	23.9	25.7854	22.4811	20.8948	26.1231	23.2422	23.8173	29.6405	21.5156	27.3063	25.7957	26.1175	27.1857	31.5042	29.8887	26.2247	28.3043	20.0717	16.5987	23.5447
P01149	RVF	DCM	25.6844	25.7473	22.9599	29.03	22.8294	29.7023	21.4919	25.707	29.4164	28.3782	24.3183	23.679	23.0644	23.0095	27.5805	19.0095	19.176	27.9756	21.0899	23.0773	30.9726	25.5331	30.2133	24.5838	19.7616	28.7633	31.1813	31.5395	29.3154	27.6263	20.7757	17.1587	24.3927
P01163	RVF	DCM	25.9041	20.2394	23.2778	29.0758	22.736	31.1087	22.0182	25.895	29.686	28.1194	24.9359	24.2576	23.6552	23.8571	28.782	19.9954	21.1437	28.5686	21.9684	23.1861	30.1267	26.0937	29.4062	24.8569	20.2371	28.6925	31.5493	30.3905	28.9238	27.9719	20.911	17.4165	24.4055
P01179	pRV	DCM	25.8699	20.7686	23.5723	28.1966	21.9957	31.2889	21.8179	24.7901	28.9506	28.8777	23.294	24.1504	23.1561	22.8997	29.3617	23.3457	23.9867	27.5288	21.5551	23.0735	29.5811	24.4211	33.8292	23.8974	19.8789	29.6589	32.2513	31.2259	28.1574	27.5147	20.4248	16.9223	23.9273
P01193	pRV	ICM	25.9065	21.253	23.3974	28.2657	22.3488	30.6769	22.2156	25.8728	29.5259	28.3218	23.7249	23.8737	23.2263	23.5616	28.1318	23.8238	23.5428	27.8484	21.1528	22.3495	31.2879	25.0943	27.4211	24.6289	20.2746	29.3033	31.2696	30.3873	29.0133	28.2894	20.7238	17.3938	24.0538
P01194	pRV	DCM	25.7847	20.2914	23.3997	26.6246	21.9868	29.9575	21.7599	25.6254	28.3383	27.9477	23.2194	24.0191	22.4845	23.3692	27.6072	18.1698	20.0486	27.3911	21.3428	22.372	29.8265	24.449	31.8312	22.5079	18.7237	29.6286	31.2229	30.3842	28.7445	27.2132	20.2678	16.9868	23.5488
P01195	pRV	ICM	25.5949	19.9983	23.0277	28.9122	22.3957	29.8085	22.7182	25.1095	29.8309	27.0341	23.1072	24.1917	23.1376	23.4377	26.8553	26.2559	26.582	27.6283	21.6484	22.784	30.8144	24.9195	29.1646	25.1297	19.4934	30.0599	34.0067	31.383	28.5354	27.2682	20.9716	17.4366	24.5066
P01196	pRV	ICM	26.9059	19.4636	24.2523	25.7546	21.5029	32.7297	19.9559	27.1129	28.6909	29.5114	23.355	23.0592	24.1151	22.8366	26.8355	19.8284	21.7759	26.043	22.9274	23.6942	29.5808	23.2119	28.2136	25.8442	20.356	28.9439	31.3102	29.0979	27.1442	28.2265	20.7378	17.2258	24.2498
P01198	pRV	ICM	30.0125	19.3507	26.7877	26.0188	21.3602	25.0055	20.3013	29.7572	28.1305	27.7504	23.0857	22.8264	28.3671	22.7078	26.5073	29.8618	32.1951	27.2301	26.4536	27.2348	28.8284	22.1763	31.338	29.9675	26.9142	27.2371	29.1489	29.4758	25.8245	31.8141	21.9034	18.3409	25.4659
P01202	NF	NF	25.3996	20.3598	23.6681	26.8205	22.2375	28.1329	21.5633	26.3377	29.6587	27.6595	24.2326	24.8754	22.9077	23.4988	27.1081	19.5348	19.6479	27.514	21.9398	22.4942	30.2997	26.7605	31.981	25.2732	19.5486	28.7996	31.6155	30.638	28.2402	26.8718	20.4514	16.7684	24.1344
P01218	pRV	ICM	26.6507	20.8947	23.3364	29.1005	22.0608	32.9401	21.9724	28.5658	29.4547	28.3568	23.9	23.3845	23.8177	23.0744	28.2801	21.7883	24.2798	28.0104	22.1423	23.3313	29.3106	27.3714	30.3452	26.3016	21.1536	29.4155	30.5301	29.0464	28.4563	26.9447	20.5937	16.9162	24.2712
P01234	pRV	DCM	25.4429	20.3567	24.7917	28.1619	22.6233	26.7076	21.6273	25.4792	29.4451	27.8701	24.6357	23.1418	23.7561	26.5607	29.0257	21.2363	24.4983	27.1304	22.1623	23.1569	30.1752	23.3455	29.0821	25.2375	19.9029	28.9122	30.0087	29.8629	28.0529	27.5796	21.8391	18.1251	25.5531
P01242	pRV	ICM	25.9621	22.2997	23.9588	30.7909	23.951	29.6774	23.7684	25.7855	30.7825	27.7287	26.1129	24.7735	23.4136	26.044	28.3598	25.3025	28.2861	28.8372	22.1645	22.9016	30.491	25.7309	31.2033	25.4523	20.1071	31.3242	32.3996	31.4601	29.0902	27.9436	21.6514	18.0189	25.2839
P01243	pRV	ICM	27.2783	20.8182	24.11	30.9839	23.009	31.4939	21.9697	27.4709	29.2529	27.9467	23.8386	23.8635	24.8494	23.7048	28.1396	24.9649	26.9712	28.5292	23.1096	25.2002	28.9692	25.4658	26.2833	25.982	21.8179	28.0221	29.7343	29.5608	28.291	28.6282	21.7873	18.4063	25.1683
P01262	pRV	DCM	26.6997	21.0713	23.5793	29.7945	22.3953	27.4354	22.003	26.2157	29.7457	28.0679	23.7411	24.2275	24.1331	23.1297	27.5325	25.2789	28.6809	27.3627	22.1419	23.5767	29.4055	24.579	28.1417	25.1464	20.1969	28.118	30.6923	30.9465	28.3326	27.5476	20.927	17.4045	24.4495
P01264	pRV	DCM	26.1997	19.4887	24.3863	25.4453	21.3236	30.3181	19.7624	25.711	27.3533	28.3436	23.1014	22.4421	23.6204	22.4627	25.4387	17.4632	18.4268	26.2474	22.5908	22.902	27.8465	22.8787	29.5878	24.3633	20.7448	26.8294	31.1453	31.27	25.806	25.6764	20.8695	17.041	24.698
P01266	pRV	DCM	25.8522	20.6377	23.5747	28.6127	22.6692	27.4873	21.7047	25.2309	29.3438	27.7059	24.0861	23.7555	23.224	23.4517	27.4816	17.0973	17.6548	28.2388	21.3684	22.5814	29.5769	24.4805	30.6078	24.0358	19.3894	28.8571	30.2392	30.229	28.4704	27.3408	20.8112	17.1527	24.4697
P01267	pRV	ICM	28.441	18.9824	25.7713	25.3985	20.9689	34.6687	19.4207	27.5673	27.1537	27.0222	23.9077	22.2017	26.5182	22.5365	25.5123	23.5614	25.6546	27.2634	24.225	25.6619	28.5527	21.6034	33.1183	27.6137	23.379	27.4078	28.387	29.1708	26.0335	28.6096	22.0651	18.4836	25.6466
P01271	pRV	ICM	26.932	21.1569	24.2167	29.1328	22.912	33.1663	21.9488	27.0855	30.3061	28.7335	24.3177	24.6589	24.3408	23.5371	28.9473	19.7462	19.7845	27.6629	21.8609	23.6141	31.0513	26.1869	31.2523	25.8038	20.3459	30.0728	31.7112	30.5884	28.5696	27.6172	20.8449	17.5049	24.1849
P01282	pRV	DCM	26.1216	20.7366	23.41	29.0611	22.8048	31.0261	22.1626	26.8805	28.327	27.7132	24.7852	24.3056	23.9129	23.9133	27.5427	24.1989	24.1733	29.4731	22.6452	22.8692	30.8576	25.3062	27.4019	25.5168	19.9909	27.5521	31.131	29.4512	29.3015	27.1449	20.8424	17.6414	24.0434
P01290	pRV	DCM	26.199	20.6233	23.1858	27.6691	22.452	32.4104	21.962	26.2558	29.2726	27.127	23.9232	24.1246	23.597	23.6889	27.9911	19.5524	19.5828	27.8322	21.9927	22.3494	29.4368	25.247	30.783	25.5176	19.0439	29.3616	29.0903	28.5889	28.0193	27.6001	20.6909	17.1039	24.2779
P01292	pRV	DCM	27.0165	21.61	24.0426	28.4631	21.7539	32.3827	22.3727	26.2919	29.7199	28.2758	24.2686	24.7061	23.5654	23.567	27.5253	20.9092	23.3522	28.0925	21.5997	22.7242	31.0337	24.9102	29.6441	25.0694	19.7436	30.6113	31.3131	29.6993	29.1313	26.9433	20.8568	17.5478	24.1658
P01298	RVF	DCM	26.0798	20.9841	23.1115	27.9964	22.542	25.5529	22.8568	26.0421	26.8616	27.3098	24.8785	24.7728	23.8381	23.8274	27.1199	19.1616	17.5463	27.3231	21.773	21.7402	27.8339	25.0161	27.9066	23.7002	20.1508	29.8266	28.7284	30.0101	28.8374	27.0281	20.9303	17.8608	23.9998
P01300	pRV	DCM	27.3716	19.4878	25.5066	27.7768	21.2359	24.6054	20.6296	27.9156	27.487	30.1908	23.3857	22.1948	26.0599	23.1485	25.2309	25.7061	25.2014	27.2399	23.767	24.798	29.6255	22.4593	28.3059	27.2051	22.6672	27.2304	30.8516	28.0514	26.0978	29.9697	20.8578	17.5173	24.1983
P01307	NF	NF	25.2627	20.2253	23.9257	32.1467	22.9467	28.1703	22.0737	26.9143	29.9482	27.508	23.8304	25.4027	23.5076	23.6028	28.8447	26.9182	28.7831	28.4202	22.6673	21.8254	31.4903	26.7919	31.4931	25.6346	20.2138	27.7072	32.1717	30.7692	29.2626	27.9333	20.4619	17.0254	23.8984
P01309	RVF	DCM	25.706	21.1126	23.3229	31.9518	22.9331	27.9114	23.3839	25.844	29.8456	27.6952	24.6343	25.2386	23.4599	23.7052	28.2458	28.8804	30.7117	28.808	22.1512	23.2371	29.3371	24.9696	27.8913	25.2419	20.2831	30.0329	33.1315	30.8742	30.1399	27.6814	21.8722	18.5097	25.2347
P01311	pRV	ICM	24.2764	20.21	22.9154	26.2707	22.7569	29.6828	21.5496	24.2567	28.217	26.9432	25.2181	23.2038	22.9414	23.7577	27.0322	19.1712	20.0389	27.7709	21.7832	22.4824	30.1517	23.8408	29.2448	24.9988	20.5619	29.6436	32.9914	29.6907	28.227	27.5855	20.871	17.3225	24.4195
P01313	pRV	ICM	24.5082	20.1474	23.5271	28.5272	22.4616	29.6052	20.775	25.7437	28.1831	27.9644	24.142	23.2951	22.9678	23.1452	27.1848	18.745	19.4243	27.2578	21.9305	22.4931	29.9938	23.9732	28.5513	24.6162	19.959	29.3506	33.8327	29.4709	27.4853	28.2014	20.4041	16.9286	23.8796
P01315	pRV	ICM	23.6992	19.3575	22.8311	27.4269	21.9471	28.7857	19.9066	23.0605	27.5155	26.347	24.0104	22.9314	22.1793	23.4162	27.1903	20.0531	19.26	26.7879	21.5722	21.5487	30.3557	22.2602	29.2545	23.9497	20.0332	28.5498	33.2239	32.4138	26.5975	27.0826	19.9522	16.2762	23.6282
P01316	RVF	ICM	23.7657	19.1728	21.3625	25.931	22.1367	28.8611	20.9144	24.3712	28.4578	25.8731	23.8456	22.6489	22.7801	23.6587	25.2327	16.9714	18.677	26.7389	22.4157	21.988	27.9362	22.7623	26.9387	24.2869	20.5864	27.4882	32.4849	29.5529	26.2951	27.0411	20.7878	17.3078	24.2678
P01331	RVF	ICM	23.4737	19.3887	21.1236	24.8647	22.0121	27.7836	19.5787	23.2997	27.7726	25.3284	24.0548	21.8872	22.0653	23.3992	25.7336	18.2418	20.2877	26.3065	21.5737	21.5952	28.5126	22.8675	31.5452	23.6295	19.6859	27.3887	32.1191	29.9262	26.81	26.5928	20.06	16.401	23.719
P01343	RVF	DCM	24.2567	19.5924	22.8051	26.7035	22.3771	29.3704	20.5748	24.6082	28.0137	26.7337	24.0542	23.4113	23.0053	23.6904	26.7428	15.3117	16.3307	27.3541	22.5453	22.2329	28.6337	23.9653	28.6241	22.9188	19.819	27.0985	33.3191	31.2368	26.9456	27.4239	21.2332	17.8872	24.5792
P01350	pRV	ICM	25.6497	22.1798	23.3406	28.8472	23.5315	29.3144	23.2417	25.5521	30.8639	27.7167	25.4745	24.7429	23.1281	24.8198	30.6324	18.2705	20.2254	29.0971	21.4668	22.6474	30.2019	26.7615	30.5006	24.4346	19.5695	31.4044	31.7762	30.2944	30.2438	27.434	21.3932	17.8737	24.9127
P01352	pRV	DCM	25.2993	19.793	23.5327	25.9545	22.4299	30.269	21.383	24.648	27.4331	27.9767	24.1305	23.4299	23.5192	23.2534	27.0113	18.8946	18.7445	27.5196	22.4665	23.0222	29.0541	23.6283	29.0136	24.6203	20.3446	28.7157	32.9892	32.0074	26.5067	27.4057	21.1722	17.7422	24.6022
P01356	NF	NF	23.0007	19.189	21.9028	26.7863	21.9355	25.8224	21.1799	25.3114	31.5574	25.7628	23.0254	23.6917	21.4112	22.3787	27.2128	21.4343	16.5658	27.5539	22.0554	20.5082	29.6764	23.772	31.3717	25.9981	19.9912	27.8493	33.1846	30.0091	26.2425	25.3909	19.985	16.676	23.294
P01361	pRV	ICM	24.7083	19.2304	23.4433	25.0491	21.7623	27.4825	20.3744	23.7385	28.3283	26.6654	23.5328	22.8803	22.7699	22.8968	26.7856	15.8585	16.8678	26.6956	21.4654	22.0324	28.9733	22.514	34.5567	23.1517	19.3628	27.0456	33.0666	31.4682	26.5084	27.8541	20.7348	17.0713	24.3983
P01364	pRV	ICM	25.1636	18.6056	23.0188	27.2055	21.9022	28.6833	20.3362	24.2782	27.2565	27.2058	22.8889	22.2752	22.9478	22.3365	24.0165	18.5715	19.8541	25.8723	21.7724	21.8415	27.2609	23.6359	27.0433	23.4551	19.6469	28.6706	31.7854	30.4734	25.9793	26.6102	20.1017	16.4337	23.7697
P01371	pRV	DCM	26.397	19.4783	23.0195	26.878	21.5533	28.149	20.5053	25.6993	28.6312	28.3388	23.5521	23.8136	23.4537	23.3026	26.1341	17.3799	18.979	26.6888	22.0778	22.384	29.8713	24.5853	28.7033	24.9647	19.7972	28.0024	31.3135	29.3867	27.8531	27.5019	20.7502	17.2487	24.2517
P01372	pRV	ICM	25.1336	20.0506	22.6233	27.1835	21.7365	27.8584	20.8674	23.653	28.507	26.974	22.7506	23.3833	21.943	22.187	25.0907	21.0532	21.567	26.0428	21.4435	22.121	30.1914	22.7256	28.3746	23.812	19.2701	27.9901	31.0956	34.5225	26.4429	26.4451	19.5179	15.9709	23.0649
P01373	pRV	DCM	25.0173	20.8073	23.307	29.1258	22.3984	29.233	21.3918	25.1916	27.0166	27.3625	23.9003	23.5575	23.8892	23.7314	27.0742	21.4921	22.836	27.3464	21.939	22.7129	28.8027	23.6662	25.9632	25.5012	19.7722	27.9623	31.1302	29.9355	26.8996	26.107	21.4077	17.9657	24.8497
P01386	pRV	ICM	24.4541	19.6052	22.6969	25.9196	22.155	27.2654	20.0828	24.686	27.7319	26.4468	23.1231	23.0745	23.0226	23.0677	26.065	18.8777	19.3581	27.4616	22.2021	21.9813	28.4632	23.0981	27.2894	22.7901	20.0256	27.2841	30.7855	29.0137	26.1514	26.5407	21.1585	17.525	24.792
P01392	pRV	DCM	25.4272	19.9446	22.5911	24.9569	21.6984	29.2102	20.4987	24.5672	25.7723	25.614	23.6038	22.2115	23.9455	23.0074	25.9436	20.9856	23.6011	25.914	22.7738	23.2114	27.6877	22.7462	28.0821	24.7546	21.6105	28.0108	27.6636	28.8278	26.4956	28.539	21.7546	18.1526	25.3566
P01400	NF	NF	23.8408	19.4821	22.9709	26.3853	21.6561	26.6637	20.8021	25.1704	29.5846	26.163	23.5772	24.1549	22.2466	23.1543	27.3829	20.0797	16.2146	26.2469	21.6663	21.5912	29.8116	25.988	30.6833	26.8961	19.5459	25.986	32.0549	30.5955	27.9622	26.0754	20.2407	16.4177	24.0637
P01401	pRV	ICM	25.116	20.1112	23.5155	25.2399	22.1815	28.0209	19.5208	23.8093	29.5107	27.0087	24.6094	23.1822	23.1151	23.5336	26.595	24.7868	24.2837	26.986	22.1584	22.5199	29.5866	21.153	27.2674	27.1299	20.4231	26.7813	31.6573	29.36	26.1332	27.4493	21.494	17.8335	25.1545
P01418	RVF	DCM	25.507	19.8854	21.9875	28.1635	22.013	28.4574	21.852	23.7188	27.1344	26.2814	24.7264	23.2757	22.3303	23.0382	24.2788	17.7073	#DIV/0!	25.2724	21.8772	21.9681	25.8656	25.6176	20.9406	22.9876	21.1721	26.6058	28.8106	28.3569	26.7739	25.1501	20.2865	16.898	23.675
P01427	RVF	ICM	24.1447	18.7508	20.8684	24.6092	21.4495	24.3927	19.4369	23.937	28.1981	26.3157	23.4823	22.4832	22.3408	23.1782	25.4223	16.463	17.6441	26.603	21.4939	21.6811	28.0357	22.112	25.3374	24.5001	19.4813	25.9975	29.8862	28.7572	25.0286	25.6062	19.9277	16.2162	23.6392
P01429	RVF	DCM	25.777	19.8217	23.0127	27.6791	21.4439	25.9301	20.4501	25.3031	28.9107	26.7644	23.2765	23.3661	22.8209	22.8824	28.1409	17.6259	19.4761	27.3337	20.9402	22.2912	29.2046	25.0058	28.0519	24.0066	19.8982	28.0931	30.2529	28.6228	26.4764	26.478	20.3275	16.4785	24.1765
P01431	pRV	ICM	25.1907	19.7019	22.6684	27.4681	22.5003	29.1176	20.7017	24.2631	28.4466	26.3518	23.1852	23.4625	23.4236	23.149	26.9512	20.9219	21.781	27.5984	20.4145	21.625	28.8759	22.8518	28.931	24.2798	19.7835	28.0837	30.3138	29.2833	26.9659	26.6722	20.4439	16.7334	24.1544
P01432	NF	NF	24.0696	19.9063	22.1681	25.9633	21.654	26.5967	20.3075	24.0288	29.203	25.7881	23.8305	23.7363	22.9413	23.2476	26.7413	23.2949	23.1405	26.7679	21.4511	21.7715	30.0799	24.3359	29.1623	25.3598	19.9947	27.0228	29.4303	28.0246	27.2151	25.8567	21.3291	17.3321	25.3261
P01433	pRV	DCM	23.9176	20.0165	21.7571	26.8217	22.004	28.3651	21.2648	24.3204	27.5151	25.7477	23.6589	22.9652	22.2187	22.4609	26.1793	17.6544	18.9515	26.044	21.2921	21.4817	29.3751	23.8899	26.6284	22.5557	19.9911	27.8304	28.6866	27.5192	26.6571	26.243	20.4533	16.7788	24.1278
P01434	pRV	DCM	23.7547	20.6524	22.4397	25.6868	22.1747	#DIV/0!	20.8317	24.0765	27.9724	25.559	24.4433	22.7796	22.3858	23.1521	26.5897	16.9188	18.763	26.7975	21.4846	21.8823	30.1712	25.1115	31.2443	23.7715	20.0834	29.615	28.4444	26.183	28.2928	26.7186	20.8956	17.3761	24.4151
P01437	pRV	DCM	24.4072	20.228	22.9446	27.9224	21.8545	27.8878	21.3869	24.6692	29.3618	26.0218	23.2592	23.3835	22.7339	22.8309	27.2353	21.8712	23.136	26.7921	21.142	21.9893	29.9237	23.8271	28.58	24.5029	20.1214	28.4338	30.1488	27.6443	27.1622	26.0063	20.5374	16.9869	24.0879
P01453	pRV	ICM	24.3222	19.5915	22.9894	29.2444	21.9315	28.3951	20.6948	23.7934	28.2578	27.1932	23.8639	22.7157	22.6314	22.4868	27.5527	22.0629	24.1887	27.0525	21.2452	21.8568	29.6477	23.0915	30.7451	24.4621	19.5092	27.6788	30.7965	29.4599	26.9851	26.5122	20.5831	16.7341	24.4321
P01454	NF	NF	23.4897	19.3448	22.413	27.7923	21.711	24.9658	20.8907	24.4208	28.8259	26.2317	23.6595	23.5286	22.6253	23.1339	27.2055	24.127	23.5932	27.24	21.8297	21.7016	29.6159	24.5649	30.9647	27.5169	19.8926	28.0172	30.9497	30.1573	26.5719	26.5894	20.2204	16.6284	23.8124
P01466	pRV	DCM	24.3117	19.3617	22.731	24.9753	21.3885	26.5333	20.6061	23.8973	27.1866	25.9377	23.3343	22.665	22.2203	22.9021	26.6258	18.6576	20.4387	26.9787	20.6244	21.3744	28.739	23.6281	26.4824	23.6054	18.6891	26.5177	31.4358	29.8604	26.1005	25.9095	19.9394	16.1889	23.6899
P01467	RVF	DCM	23.4981	19.3737	22.0384	25.924	22.3624	25.75	19.7986	22.4952	27.492	26.2751	22.983	23.0083	22.5044	22.9389	26.2767	17.6824	19.3208	26.6719	20.5913	21.5887	29.5967	22.5775	29.0769	23.6589	19.1921	28.0331	30.2483	28.7673	26.4785	25.7494	20.3131	16.6256	24.0006
P01471	NF	NF	21.8018	19.1772	21.1009	24.6496	20.6808	22.905	18.8681	22.8676	28.1699	25.2804	24.6305	23.1192	22.3848	23.1332	25.579	22.5371	19.8378	26.298	21.5576	21.1516	29.6345	23.0765	30.5013	25.0979	19.2094	26.0844	30.8453	30.0387	26.8422	25.5337	20.1766	16.7241	23.6291
P01472	pRV	DCM	23.8654	19.2112	22.2627	25.6878	22.113	27.4359	19.4835	23.234	26.7329	26.4079	23.8381	22.4084	22.5939	23.088	26.3092	18.4841	19.6615	26.8221	21.0258	21.7118	28.6174	22.499	28.224	23.4458	19.6532	28.3215	31.0388	28.273	26.172	25.8406	20.0972	16.4842	23.7102
P01482	pRV	DCM	23.7957	22.8409	22.2295	29.3042	24.6482	27.0442	24.6442	22.9513	28.8174	25.0597	26.7809	24.9525	21.7025	25.4042	30.6771	21.7653	21.5518	28.1829	20.6755	21.1455	31.3082	26.4468	31.9786	23.9361	19.1202	32.5091	30.2285	28.2776	31.6152	26.3155	22.1045	18.279	25.93
P01497	NF	NF	23.0088	19.0779	23.1809	25.8017	20.8385	26.21	19.6967	24.4562	26.8914	26.5479	23.5709	22.7087	21.9254	22.9502	26.3521	23.5686	25.8503	26.1032	21.6076	21.6063	28.2101	24.6282	29.8554	25.7071	20.1904	25.7886	31.9598	28.5427	25.5131	26.45	20.0003	16.1753	23.8253
P01516	NF	NF	23.0472	19.5471	23.1073	25.8791	21.8401	24.0657	20.3462	24.3552	28.2947	25.5563	24.2245	23.6859	22.3107	23.8162	26.5229	21.9671	19.6518	26.2423	21.8843	21.7741	28.7635	24.3122	31.5885	26.1194	20.1738	28.4441	34.6827	35.0662	26.2982	25.9576	20.3415	16.66	24.023
P01518	pRV	ICM	25.0573	20.0725	23.3327	26.3159	22.2939	29.2422	20.683	25.2748	28.2809	27.1097	24.0169	24.2995	23.0992	23.2758	27.0907	18.9299	20.4329	27.9491	21.3832	22.8045	30.4916	24.2898	30.8457	24.4364	19.8857	29.0202	32.635	30.2195	27.2826	27.4157	20.7455	16.66	24.831
P01527	RVF	ICM	23.8189	19.4652	21.483	27.9238	21.9885	28.8744	21.2048	24.4525	28.1006	25.2591	24.4608	23.0669	22.4654	23.5685	25.5847	24.9243	28.6574	26.6357	21.6796	21.9276	28.6088	24.405	30.2251	25.1451	20.7776	27.9834	31.1576	29.3396	26.1321	25.3848	20.4082	16.5282	24.2882
P01535	pRV	DCM	23.3874	19.4829	22.6231	25.9037	21.9312	27.2274	20.7996	24.0379	27.8195	26.2086	23.4594	23.541	22.0949	23.2179	26.0343	24.3659	26.7293	27.013	20.7421	21.8699	28.2158	25.1811	31.9396	24.1108	19.6859	28.5364	32.3583	29.7196	26.4388	26.3588	20.2738	16.6218	23.9258
P01537	RVF	DCM	24.1014	19.5251	22.8831	24.5204	22.7735	24.1688	21.0127	23.8579	27.9904	26.5704	23.9241	23.2647	22.7458	23.2448	26.7243	20.5915	19.6389	26.8392	21.0804	22.2196	28.6405	24.9458	32.215	24.2196	20.2059	28.7365	31.8444	32.2286	26.8804	27.4757	20.4567	16.7027	24.2107
P01538	RVF	DCM	24.3256	19.3586	23.442	25.2204	22.1344	27.6199	19.8768	24.4089	28.6422	26.581	24.0691	22.8748	22.8246	23.3055	26.5549	14.8549	15.4981	26.7232	21.1184	22.09	28.563	24.6665	29.287	24.7877	19.8914	26.5545	34.1466	31.7325	26.8586	27.0755	20.4238	16.5638	24.2838
P01539	NF	NF	24.0552	19.4826	23.3514	26.7885	21.295	27.3063	19.7637	24.98	28.9704	26.9593	23.4262	23.2698	22.6648	22.8594	26.7215	22.3414	23.0945	26.4808	21.7119	22.1229	29.0485	25.1773	31.2427	26.4808	20.4963	26.5355	31.9813		26.0804	29.4829	20.011	16.461	23.561
P01558	NF	NF	24.1123	19.7824	23.2736	26.1876	22.0539	26.6337	20.398	25.0262	29.3429	26.4431	23.5716	24.1131	22.3245	23.0543	27.8235	20.6923	22.3327	27.2688	21.8078	21.5894	30.3787	24.85	31.5361	26.2725	20.4888	27.8682	32.8273	30.7806	27.3447	26.5996	20.0407	16.6442	23.4372
P01560	pRV	ICM	24.9613	21.2941	23.1689	28.3075	23.3704	26.6802	22.3368	24.396	30.5134	26.7862	25.5335	24.0375	22.8658	24.3614	28.6242	24.0704	25.008	29.9871	21.612	22.1986	30.8292	23.9818	29.9779	24.2489	20.0933	30.2352	33.581	31.3677	29.0745	27.1411	21.0393	17.2218	24.8568
P01561	NF	NF	24.2999	19.5288	23.2919	26.9029	21.2436	25.3599	19.4777	25.3752	28.2253	26.3547	23.0788	23.8938	22.7915	22.8276	25.9862	22.9839	25.4466	26.6068	22.718	21.7467	30.1534	24.6495	30.1793	25.1357	20.9469	25.8955	32.6508	30.5254	26.0447	26.5376	20.3155	16.8725	23.7585
P01563	pRV	DCM	25.2187	20.8678	23.8026	26.3859	22.4491	27.0863	20.6709	24.7759	28.3211	26.6726	24.2199	23.82	22.7127	23.6049	27.4334	19.4789	22.2628	28.0264	22.4744	21.6957	29.891	25.084	32.4568	24.6594	20.5561	30.003	32.7232	29.7541	27.9275	26.0501	21.286	17.7795	24.7925
P01567	pRV	DCM	24.2033	19.4932	23.2952	27.7148	21.1799	27.6837	20.214	24.6816	28.4878	26.2037	23.0675	22.8076	22.2979	22.5096	25.9209	22.6775	24.2303	26.4177	21.2408	21.5861	28.6286	23.01	30.1246	24.2792	19.7223	27.2285	32.3992	29.3757	25.7457	27.0766	20.08	16.7405	23.4195
P01580	NF	NF	23.6902	19.2221	22.9646	25.405	21.6757	24.0053	20.009	24.5569	28.6168	26.4818	23.8028	24.4756	22.4681	23.2601	25.8789	25.4365	22.4968	26.8077	22.1937	21.9879	30.1484	23.3943	32.3852	26.3716	20.7651	26.2878	33.3647	30.1514	26.3347	27.0734	20.3913	16.7643	24.0183
P01581	NF	NF	24.1465	20.0165	22.4939	27.4958	22.2633	24.5855	20.8662	25.2524	28.1463	25.8305	24.5275	24.2909	23.0984	24.0878	26.9611	22.6255	21.4003	26.9706	22.6698	21.6841	29.1761	24.4723	26.4983	25.1745	20.7748	29.0535	32.94	29.9072	27.4487	26.3751	20.8888	17.2773	24.5003
P01582	NF	NF	24.1356	19.8038	22.9276	27.4408	22.2646	26.3943	19.8363	25.2539	28.6868	26.3249	23.4543	23.8627	22.783	23.6487	26.8631	23.8393	25.9371	27.0788	21.9225	21.6169	29.8754	24.4577	28.8636	25.7437	20.1911	26.6118	33.3137	31.5506	27.1972	25.892	20.4855	16.829	24.142
P01583	pRV	ICM	24.9528	20.0492	23.0303	26.8184	21.257	28.5635	20.5676	25.3567	29.3731	27.1538	23.3112	23.3007	22.9041	22.914	25.7847	23.0534	27.3685	27.0972	22.1697	22.5651	29.9818	24.2849	31.6216	25.1756	20.8252	27.7055	29.218	29.0001	27.5746	28.7482	20.419	16.791	24.047
P01584	NF	NF	23.3212	19.6758	23.0781	25.8291	21.3146	27.5318	20.4931	25.2781	28.9224	26.3469	23.2165	24.0933	22.7862	23.1172	26.5664	22.591	21.1152	27.5367	21.9416	21.4437	29.807	24.3749	31.8591	26.3673	20.1243	25.9781	33.0999	31.7644	26.7587	27.9017	20.2837	16.7917	23.7757
P01586	RVF	DCM	24.6227	20.634	23.1361	25.7018	21.7041	28.6015	20.7086	24.5393	27.6341	26.8147	22.4958	23.4065	22.5775	23.8559	26.5336	18.2154	18.8298	26.8803	21.4175	21.5406	29.5171	24.1164	27.2834	22.578	19.8777	27.9446	31.1247	29.1541	27.1067	26.5946	20.4779	16.9809	23.9749
P01587	pRV	ICM	24.3195	19.6551	23.045	25.1577	21.72	28.3312	19.7001	23.1181	27.6532	26.151	23.5331	22.7965	22.4702	23.3714	26.5649	17.6515	16.8932	26.6517	21.2448	21.5874	28.5535	22.9813	29.1037	23.3572	19.4236	26.3902	33.0125	32.7175	26.724	26.6013	20.437	16.8235	24.0505
P01589	pRV	DCM	23.4809	19.2804	21.9282	24.8781	21.7821	24.7347	19.7823	23.1498	28.1336	26.3028	23.5507	22.9583	21.8214	22.9557	25.9141	18.7164	18.446	26.6149	21.001	20.9288	28.9031	23.9243	30.2204	24.5983	18.7034	28.3642	34.9084	32.0573	26.9244	25.5536	20.0591	16.3401	23.7781
P01596	pRV	DCM	26.2026	20.6131	23.6764	26.1991	22.2519	28.0779	20.9802	26.4458	28.9818	28.471	22.9419	23.7546	23.2086	22.8961	27.4032	17.0175	18.2221	28.5513	21.9255	23.2583	30.3179	26.279	31.1519	24.9362	20.5607	29.0199	33.5761	29.4926	28.5172	28.6302	20.9482	17.3207	24.5757
P01599	RVF	DCM	24.837	20.2246	22.6905	29.3033	22.0976	28.5258	21.5379	25.2497	28.7693	27.6538	23.5744	23.267	23.043	22.9659	27.2283	23.9307	23.7056	27.7079	21.4358	22.7626	29.4712	24.9201	27.8586	24.1514	19.769	28.5426	33.3602	29.7721	27.8688	27.0149	21.5047	17.9502	25.0592
P01600	NF	NF	24.3398	19.8568	23.287	27.2641	22.7759	26.5684	20.8871	25.6892	30.2146	27.4853	24.1053	24.2871	23.6382	23.5184	27.6291	24.6956	22.9046	27.2631	22.5629	23.329	30.099	25.7895	29.5784	26.5499	20.3769	27.4572	33.2488	32.6228	27.7918	26.1806	21.0873	17.4903	24.6843
P01608	pRV	DCM	24.7532	19.9344	23.8051	24.9535	22.3968	27.7154	21.0104	24.4458	27.9116	27.2377	24.2494	22.7408	23.4538	23.2241	26.4033	18.2657	20.4929	27.3238	22.7546	22.9333	29.1192	23.8591	29.5367	24.3768	20.4951	29.0887	33.3054	29.9798	26.8287	27.4819	21.4342	17.8977	24.9707
P01617	pRV	DCM	25.4798	20.8192	24.1188	29.46	22.462	26.4993	22.3	25.597	28.8561	27.7538	24.0944	24.0477	23.2221	23.6798	26.8241	21.2061	21.9171	27.8451	22.3534	23.0143	30.6771	25.3879	26.6767	24.9054	20.0834	27.9363	31.996	29.1649	27.1918	27.6662	21.7828	18.1983	25.3673
P01618	pRV	DCM	24.2265	19.6196	22.0497	25.873	20.6645	24.3734	20.4613	23.0548	27.2675	26.6706	22.7328	22.5841	21.856	22.3051	26.7093	17.8604	18.7796	26.6256	20.7638	21.3754	28.2664	23.2295	29.1272	24.1252	18.7671	28.0302	31.762	28.7523	26.209	26.3509	20.1081	16.6041	23.6121
P01619	pRV	ICM	24.7775	20.1028	22.5531	27.0803	21.3491	27.4781	19.7618	25.0298	28.2567	27.2095	23.0745	22.477	23.2705	22.6531	26.3402	21.4569	25.915	26.7868	21.7729	22.627	28.5012	24.5869	32.4279	23.7753	20.0844	27.8736	30.8553	29.0006	27.0501	28.2326	20.3255	16.798	23.853
P01632	RVF	DCM	24.9505	20.6808	22.3141	27.4776	21.8473	27.7774	20.8088	24.5922	28.0172	27.1087	23.1668	23.5151	22.6383	22.9955	26.4088	16.2255	17.3104	27.3068	21.2026	22.0794	27.4994	25.0294	22.6828	22.5635	19.7283	28.4978	31.2185	29.4846	27.5436	27.0728	20.5598	17.3148	23.8048
P01633	pRV	DCM	24.3884	19.8391	22.412	26.0426	21.3019	26.9864	20.728	23.9575	27.3638	26.4887	22.8676	23.0631	22.4977	22.6462	26.6014	15.7629	17.134	26.6473	21.0961	22.0423	28.7673	22.9768	30.9209	21.8725	18.9068	28.9547	32.494	30.1388	27.7272	26.8023	20.1674	16.7044	23.6304
P01634	RVF	DCM	24.2877	20.0201	22.3288	26.51	21.583	28.1994	20.4235	24.7387	28.1377	27.8441	22.5986	22.8652	22.6629	22.8526	26.7865	16.3475	16.9323	28.1099	21.8742	22.2832	29.4032	25.2047	28.9249	23.7125	19.1071	29.3401	31.6162	30.387	27.2874	27.7348	21.1171	17.3806	24.8536
P01646	pRV	DCM	25.6027	19.8811	23.2923	26.0509	22.0292	26.3245	20.3018	25.2775	27.6696	27.2814	22.9487	22.9021	22.9389	22.753	27.1083	16.8407	19.2931	27.1899	21.842	23.1242	28.7425	23.6966	28.7745	23.6116	20.5584	27.8698	30.9211	30.0118	27.7132	28.1578	20.8351	17.2456	24.4246
P01652	RVF	DCM	25.2599	19.6912	23.5603	26.5519	22.4302	27.4805	20.3026	24.1729	27.6872	26.5739	23.5667	23.1076	23.0062	22.7748	26.5016	17.6791	18.853	26.9531	21.355	22.6432	28.8067	23.5346	26.1654	24.1976	19.9328	27.3375	32.1116	28.9631	27.3027	26.7935	20.8246	17.2766	24.3726
P01656	RVF	DCM	25.7341	20.0776	23.1653	30.9094	22.5243	27.8237	22.6884	26.4349	27.4906	28.0959	23.8536	24.1672	23.5512	23.1443	25.6969	19.4296	20.458	26.1641	23.4821	23.6414	26.9578	26.8761	30.0338	22.6333	21.6738	27.1863	30.2375	29.2447	27.7768	28.09	20.9556	17.7606	24.1506
P01657	pRV	DCM	24.4973	19.7918	22.0831	26.5495	20.9331	27.9199	20.3796	23.3992	27.3716	26.5141	22.8039	22.9455	21.9495	22.5628	27.4274	16.9073	18.9169	26.5052	20.4381	21.6139	29.575	22.6717	32.6984	22.879	18.6865	29.8081	31.1985	29.9777	28.178	25.8241	20.1814	16.5119	23.8509
P01658	pRV	DCM	25.0753	19.4583	22.561	28.1771	21.654	26.9055	21.0917	23.726	27.1932	27.204	22.9997	22.53	22.3135	22.928	26.605	20.5757	20.7818	26.5831	20.5421	22.1803	27.9562	22.1988	28.4711	23.2428	19.5301	28.6903	30.7186	28.5132	27.2734	26.7417	20.5953	16.9208	24.2698
P01670	NF	NF	24.1026	21.9188	22.9667	29.7092	21.8475	25.2733	21.0608	25.3732	28.4227	26.2253	23.6237	24.3425	22.5359	23.2931	27.4749	25.1134	26.8007	27.4646	21.3304	21.7562	28.6224	24.5448	27.3617	24.1464	19.494	27.2374	31.0933	29.8153	27.5057	25.3382	20.6679	16.9334	24.4024
P01674	pRV	DCM	24.9762	19.1198	22.4757	25.5986	21.6455	27.1984	19.8269	24.2895	27.8336	26.1599	22.9509	22.501	22.735	22.9957	27.2036	17.4556	19.2927	26.764	21.0434	22.0625	28.3911	24.0633	29.8126	22.8809	19.2426	27.7859	31.5114	30.2822	26.3457	25.6175	20.2061	16.6906	23.7216
P01677	pRV	ICM	25.2526	20.4832	23.3875	27.2387	21.0901	28.8839	20.2309	24.657	29.135	27.9459	21.6713	23.893	22.7122	23.0789	25.9263	23.3208	21.6112	27.321	20.9037	22.1976	30.2953	23.6034	31.3268	23.9009	18.9746	30.6386	32.8015		27.982	26.5405	20.7905	17.289	24.292
P01681	NF	NF	24.4212	20.229	22.7	27.1132	20.8951	26.6824	20.6179	25.6675	30.3456	26.9967	22.9599	24.6544	22.2467	22.9308	26.8237	22.4425	23.5088	27.2631	21.7054	21.559	30.0241	25.1681	32.3635	25.3952	18.8147	28.4213	31.0382	30.863	28.8608	25.6733	20.3682	17.0077	23.7287
P01684	pRV	ICM	25.4233	19.3488	23.0602	27.3565	21.9236	29.1401	20.4927	25.4203	28.7064	27.4056	22.8887	23.2012	22.5885	22.5115	28.1546	21.8771	24.4472	28.1767	21.292	22.5255	28.8077	25.0488	30.7897	23.8552	19.8866	29.6785	31.4048	29.6698	27.488	27.0023	20.5116	16.9596	24.0636
P01689	pRV	DCM	24.7016	19.6208	22.9954	25.3688	21.5468	25.4126	20.0726	23.824	27.3702	26.6456	22.9343	23.271	22.0058	22.7698	26.9428	16.5903	17.4099	26.9699	20.6368	21.5944	28.4495	23.1525	29.9333	22.8984	18.7504	28.8909	31.5285	30.0463	27.1318	26.2979	20.4387	16.8892	23.9882
P01690	NF	NF	25.3235	20.1872	23.663	27.1947	21.8848	28.5776	21.2703	26.5618	28.6033	27.1376	22.9014	25.1121	22.7637	23.6814	28.0422	19.7064	16.0959	27.3357	21.9616	22.0013	30.859	27.6672	31.0237	25.9609	19.7544	27.3799	30.5187	28.8469	27.5644	27.5403	20.8206	17.4091	24.2321
P01691	NF	NF	24.7505	20.7618	23.0355	28.6676	22.875	26.8444	20.5484	25.7999	28.4773	26.7606	23.4279	24.2189	23.1105	23.3314	28.0821	21.3785	20.8958	26.5821	21.5551	22.3066	30.315	25.1659	26.5207	25.1029	20.1364	28.2755	29.9515	28.0816	30.049	26.177	20.9461	17.3876	24.5046
P01692	pRV	DCM	25.0293	20.2287	23.3399	26.7802	22.1067	28.8882	20.5943	24.3536	27.7869	26.3221	23.5054	24.1338	22.979	23.8748	27.8414	20.3978	22.4467	27.2621	21.6561	22.659	29.0736	23.5526	29.1762	23.4897	19.9124	28.1958	29.5014	28.0841	27.4738	26.0489	20.5156	17.0626	23.9686
P01694	RVF	DCM	24.9584	20.2628	22.5162	27.1212	22.0231	28.675	21.3038	24.5342	27.8138	25.8872	23.9517	22.8894	22.0859	23.2382	27.3863	16.5935	19.4221	26.9972	21.4773	22.4169	28.527	23.8915	28.638	24.1928	20.1371	27.2557	29.7394	27.1269	27.0801	27.5239	20.87	17.43	24.31
P01695	RVF	DCM	25.7929	20.767	23.9008	28.0497	21.3997	31.0356	20.1488	26.1415	28.3477	27.5199	22.3112	24.5429	23.0914	23.1504	28.0435	18.7994	20.1697	27.0908	22.4538	22.6535	31.0114	25.03	32.0701	24.3413	19.8288	29.6203	31.1967	30.1841	27.846	27.456	21.2522	17.5712	24.9332
P01696	NF	NF	25.2094	19.2404	23.547	26.7718	22.5876	28.2733	20.4459	25.4972	28.2789	27.1922	24.2242	24.5012	23.1763	23.8945	27.9192	20.0165	18.9134	27.5002	22.1686	22.1669	31.7344	27.1164	31.2826	26.6283	20.4792	26.0841	31.1039	28.7046	27.9759	26.841	20.9193	17.2223	24.6163
P01697	NF	NF	25.5754	21.3354	23.0396	29.1473	22.2866	25.8028	21.1126	26.6486	29.216	27.7652	24.0232	24.3453	23.8876	23.6629	28.7116	24.7605	24.9422	28.1535	22.9352	22.6409	31.1174	28.1289	32.3213	26.1849	20.1841	29.2686	33.4958	29.8485	28.7355	26.6789	21.427	17.833	25.021
P01699	pRV	DCM	26.0258	20.6336	23.6871	26.6551	22.9912	26.2983	20.5655	24.7734	27.9062	27.5702	24.6783	23.7679	23.3789	23.7685	27.3489	17.3949	18.0791	27.1598	22.3616	22.7906	29.8258	23.1292	29.1649	23.4696	20.6285	27.9978	32.0068	31.5378	27.6514	27.834	21.1164	17.6564	24.5764
P01703	pRV	ICM	25.744	20.5917	23.8554	26.3614	21.9252	29.708	20.6658	24.7596	27.308	27.6539	24.3743	22.7036	23.0102	23.161	26.8632	18.6707	19.5937	26.7075	21.9737	22.2396	28.6696	23.6521	30.1347	24.0499	20.1041	28.3793	32.1895	29.3141	27.1421	27.3623	20.8354	17.4249	24.2459
P01705	NF	NF	25.5912	22.48	24.0971	27.0667	22.3482	27.7178	20.9423	25.889	28.5717	26.9609	24.0069	24.2203	23.5888	23.6176	26.2505	25.8357	23.8502	27.198	22.2343	22.6031	30.4992	24.2551	30.3736	27.8085	20.97	27.3613	33.0454	30.2081	27.6448	27.3656	21.3787	17.6747	25.0827
P01706	pRV	DCM	25.9015	20.9481	23.8506	27.6167	21.913	29.8172	21.5558	25.3276	27.7399	27.1684	22.8888	23.371	22.6215	23.1019	28.003	18.2607	17.3889	26.8384	20.9415	22.4054	30.3654	25.9661	30.2493	23.9144	18.7046	28.876	31.3838	28.3037	26.6053	26.3886	21.0745	17.2905	24.8585
P01708	NF	NF	27.1812	19.8916	25.2563	26.3406	21.2756	28.6338	19.7921	26.946	28.0612	27.2994	23.1925	24.1226	23.4863	23.3228	26.6635	25.4297	26.4836	25.86	21.8923	22.2852	29.0799	23.3241	29.5039	26.0133	19.4635	28.1102	31.3141	31.1253	27.2201	26.7903	20.2571	16.9361	23.5781
P01709	RVF	DCM	25.5673	19.0924	23.1775	26.8675	21.6071	28.292	20.7341	25.3681	29.6261	27.4814	22.6475	22.4839	22.1086	22.639	27.03	17.5367	17.8751	26.8413	21.7405	23.3556	29.4451	25.527	29.487	23.2668	19.1208	27.7897	32.4491	30.1189	27.0792	27.1006	20.952	17.47	24.434
P01716	NF	NF	25.4952	21.2066	23.4094	27.9143	24.4006	25.866	21.8188	26.381	31.5092	27.2409	26.6868	25.9393	23.6926	24.7919	29.9811	24.8028	23.1856	28.7557	23.4855	23.6384	34.1562	28.3016	31.4337	27.5627	20.7521	27.3954	33.3829	35.0221	27.6682	27.3532	21.8982	18.4212	25.3752
P01718	NF	NF	25.4663	20.5821	23.4795	28.4798	22.3491	27.2619	21.3713	26.1591	29.0087	27.1496	23.9938	25.343	23.1339	23.5617	27.8548	24.4549	24.226	28.1005	22.1361	22.8277	31.1584	25.361	30.8641	25.9583	20.1429	28.3028	33.6074	31.5692	28.6399	26.9604	20.9533	17.5903	24.3163
P01720	pRV	DCM	25.5311	20.2833	23.3192	27.11	23.0638	27.8391	21.6032	23.9303	27.8544	27.3545	24.2806	23.2837	23.3641	23.3572	27.3548	17.7372	19.1429	27.3401	22.3426	23.3075	29.9069	24.9798	31.1768	23.7688	20.6027	28.9322	33.5231	29.7345	27.1194	27.0263	21.5531	18.0036	25.1026
P01721	RVF	ICM	26.127	20.4552	24.1674	27.3652	22.6673	28.5541	20.9772	24.2614	29.2509	28.1609	23.09	23.6493	22.9548	23.2294	28.1312	17.1505	17.1362	27.6121	20.8857	22.9207	30.317	24.3796	35.7006	24.7725	20.725	29.93	16.9966	31.5989	27.5924	32.2867	24.4673	20.6333	28.3013
P01732	NF	NF	24.609	20.3972	23.4692	28.3327	22.6452	27.7987	21.0854	25.9764	29.7894	26.9135	23.9713	24.5815	22.893	23.1954	27.3705	23.4345	23.8228	27.4618	21.588	22.2361	30.5181	24.9872	28.3376	25.6075	19.7538	28.5416	34.0639	31.8804	27.7972	25.8714	21.0288	17.5113	24.5463
